# Supplementary material for: Pleozymes: Pleiotropic Oxidized Carbon Nanozymes Enhance Cellular Metabolic Flexibility
Source: Nanomaterials (Basel). 2024 Dec 15;14(24):2017. doi: 10.3390/nano14242017 (PMC11728746; doi:10.3390/nano14242017)
Supplement: Supplementary file 1 [file nanomaterials-14-02017-s001.zip]

Archive with 1 entries (1 files):
- nanomaterials-3331140-supplementary.pdf
